# Supplementary material for: Development of End-to-End Artificial Intelligence Models for Surgical Planning in Transforaminal Lumbar Interbody Fusion
Source: Bioengineering (Basel). 2024 Feb 8;11(2):164. doi: 10.3390/bioengineering11020164 (PMC10885900; doi:10.3390/bioengineering11020164)
Supplement: Supplementary file 1 [file bioengineering-11-00164-s001.zip]

Archive with 1 entries (1 files):
- bioengineering-2810760-supplementary.pdf
